# Supplementary material for: Neuropathology and virus in brain of SARS-CoV-2 infected non-human primates
Source: Nat Commun. 2022 Apr 1;13:1745. doi: 10.1038/s41467-022-29440-z (PMC8975902; doi:10.1038/s41467-022-29440-z)
Supplement: Supplementary file 4 — Source Data [file 41467_2022_29440_MOESM4_ESM.xlsx]

## Sheet: Source Data Figure 2i
Animal ID & Brain region	Total Cells	Active Caspase 3 Positive Cells	% Active Caspase 3 Positive Cells	Analysis Inputs
AGM3 BG	164325	8	0.004868	Class List:;Classifier:;Classifier Output Type:Mask;Classify Registered:;Image Zoom:1;num_markers:3 stains;nuclear_contrast:0.49;nuclear_min_intensity:0.144;nuclear_min_area:11.3;nuclear_max_area:211.850442477876;nuclear_roundness:0;nuclear_segg_agg:0.823;nuclear_fill_holes:true;cyto_radius:5;membrane_segg_agg:0;cell_min_area:10;cell_max_area:600;num_phenotypes:0;min_tissue_od:0.037;tissue_edge_t…
AGM3 BS	34648	583	1.68264	Class List:;Classifier:;Classifier Output Type:Mask;Classify Registered:;Image Zoom:1;num_markers:3 stains;nuclear_contrast:0.49;nuclear_min_intensity:0.144;nuclear_min_area:11.3;nuclear_max_area:211.850442477876;nuclear_roundness:0;nuclear_segg_agg:0.823;nuclear_fill_holes:true;cyto_radius:5;membrane_segg_agg:0;cell_min_area:10;cell_max_area:600;num_phenotypes:0;min_tissue_od:0.037;tissue_edge_t…
AGM3 CER	733915	1932	0.263246	Class List:;Classifier:;Classifier Output Type:Mask;Classify Registered:;Image Zoom:1;num_markers:3 stains;nuclear_contrast:0.49;nuclear_min_intensity:0.144;nuclear_min_area:11.3;nuclear_max_area:211.850442477876;nuclear_roundness:0;nuclear_segg_agg:0.823;nuclear_fill_holes:true;cyto_radius:5;membrane_segg_agg:0;cell_min_area:10;cell_max_area:600;num_phenotypes:0;min_tissue_od:0.037;tissue_edge_t…
AGM3 FL	214017	3166	1.47932	Class List:;Classifier:;Classifier Output Type:Mask;Classify Registered:;Image Zoom:1;num_markers:3 stains;nuclear_contrast:0.49;nuclear_min_intensity:0.144;nuclear_min_area:11.3;nuclear_max_area:211.850442477876;nuclear_roundness:0;nuclear_segg_agg:0.823;nuclear_fill_holes:true;cyto_radius:5;membrane_segg_agg:0;cell_min_area:10;cell_max_area:600;num_phenotypes:0;min_tissue_od:0.037;tissue_edge_t…
AGM3 OL	319724	2	0.000626	Class List:;Classifier:;Classifier Output Type:Mask;Classify Registered:;Image Zoom:1;num_markers:3 stains;nuclear_contrast:0.49;nuclear_min_intensity:0.144;nuclear_min_area:11.3;nuclear_max_area:211.850442477876;nuclear_roundness:0;nuclear_segg_agg:0.823;nuclear_fill_holes:true;cyto_radius:5;membrane_segg_agg:0;cell_min_area:10;cell_max_area:600;num_phenotypes:0;min_tissue_od:0.037;tissue_edge_t…
AGM3 PL	217520	2013	0.925432	Class List:;Classifier:;Classifier Output Type:Mask;Classify Registered:;Image Zoom:1;num_markers:3 stains;nuclear_contrast:0.49;nuclear_min_intensity:0.144;nuclear_min_area:11.3;nuclear_max_area:211.850442477876;nuclear_roundness:0;nuclear_segg_agg:0.823;nuclear_fill_holes:true;cyto_radius:5;membrane_segg_agg:0;cell_min_area:10;cell_max_area:600;num_phenotypes:0;min_tissue_od:0.037;tissue_edge_t…
AGM3 TL	77890	784	1.00655	Class List:;Classifier:;Classifier Output Type:Mask;Classify Registered:;Image Zoom:1;num_markers:3 stains;nuclear_contrast:0.49;nuclear_min_intensity:0.144;nuclear_min_area:11.3;nuclear_max_area:211.850442477876;nuclear_roundness:0;nuclear_segg_agg:0.823;nuclear_fill_holes:true;cyto_radius:5;membrane_segg_agg:0;cell_min_area:10;cell_max_area:600;num_phenotypes:0;min_tissue_od:0.037;tissue_edge_t…
AGM2 BG	252451	7	0.002773	Class List:;Classifier:;Classifier Output Type:Mask;Classify Registered:;Image Zoom:1;num_markers:3 stains;nuclear_contrast:0.49;nuclear_min_intensity:0.144;nuclear_min_area:11.3;nuclear_max_area:211.850442477876;nuclear_roundness:0;nuclear_segg_agg:0.823;nuclear_fill_holes:true;cyto_radius:5;membrane_segg_agg:0;cell_min_area:10;cell_max_area:600;num_phenotypes:0;min_tissue_od:0.037;tissue_edge_t…
AGM2 BS	78479	103	0.131245	Class List:;Classifier:;Classifier Output Type:Mask;Classify Registered:;Image Zoom:1;num_markers:3 stains;nuclear_contrast:0.49;nuclear_min_intensity:0.144;nuclear_min_area:11.3;nuclear_max_area:211.850442477876;nuclear_roundness:0;nuclear_segg_agg:0.823;nuclear_fill_holes:true;cyto_radius:5;membrane_segg_agg:0;cell_min_area:10;cell_max_area:600;num_phenotypes:0;min_tissue_od:0.037;tissue_edge_t…
AGM2 CER	760858	91	0.01196	Class List:;Classifier:;Classifier Output Type:Mask;Classify Registered:;Image Zoom:1;num_markers:3 stains;nuclear_contrast:0.49;nuclear_min_intensity:0.144;nuclear_min_area:11.3;nuclear_max_area:211.850442477876;nuclear_roundness:0;nuclear_segg_agg:0.823;nuclear_fill_holes:true;cyto_radius:5;membrane_segg_agg:0;cell_min_area:10;cell_max_area:600;num_phenotypes:0;min_tissue_od:0.037;tissue_edge_t…
AGM2 FC	74910	6	0.00801	Class List:;Classifier:;Classifier Output Type:Mask;Classify Registered:;Image Zoom:1;num_markers:3 stains;nuclear_contrast:0.49;nuclear_min_intensity:0.144;nuclear_min_area:11.3;nuclear_max_area:211.850442477876;nuclear_roundness:0;nuclear_segg_agg:0.823;nuclear_fill_holes:true;cyto_radius:5;membrane_segg_agg:0;cell_min_area:10;cell_max_area:600;num_phenotypes:0;min_tissue_od:0.037;tissue_edge_t…
AGM2 OL	501916	5	0.000996	Class List:;Classifier:;Classifier Output Type:Mask;Classify Registered:;Image Zoom:1;num_markers:3 stains;nuclear_contrast:0.49;nuclear_min_intensity:0.144;nuclear_min_area:11.3;nuclear_max_area:211.850442477876;nuclear_roundness:0;nuclear_segg_agg:0.823;nuclear_fill_holes:true;cyto_radius:5;membrane_segg_agg:0;cell_min_area:10;cell_max_area:600;num_phenotypes:0;min_tissue_od:0.037;tissue_edge_t…
AGM2 PL	161392	7	0.004337	Class List:;Classifier:;Classifier Output Type:Mask;Classify Registered:;Image Zoom:1;num_markers:3 stains;nuclear_contrast:0.49;nuclear_min_intensity:0.144;nuclear_min_area:11.3;nuclear_max_area:211.850442477876;nuclear_roundness:0;nuclear_segg_agg:0.823;nuclear_fill_holes:true;cyto_radius:5;membrane_segg_agg:0;cell_min_area:10;cell_max_area:600;num_phenotypes:0;min_tissue_od:0.037;tissue_edge_t…
AGM2 TL	54602	7	0.01282	Class List:;Classifier:;Classifier Output Type:Mask;Classify Registered:;Image Zoom:1;num_markers:3 stains;nuclear_contrast:0.49;nuclear_min_intensity:0.144;nuclear_min_area:11.3;nuclear_max_area:211.850442477876;nuclear_roundness:0;nuclear_segg_agg:0.823;nuclear_fill_holes:true;cyto_radius:5;membrane_segg_agg:0;cell_min_area:10;cell_max_area:600;num_phenotypes:0;min_tissue_od:0.037;tissue_edge_t…
AGM4 BG	454293	149	0.032798	Class List:;Classifier:;Classifier Output Type:Mask;Classify Registered:;Image Zoom:1;num_markers:3 stains;nuclear_contrast:0.49;nuclear_min_intensity:0.144;nuclear_min_area:11.3;nuclear_max_area:211.850442477876;nuclear_roundness:0;nuclear_segg_agg:0.823;nuclear_fill_holes:true;cyto_radius:5;membrane_segg_agg:0;cell_min_area:10;cell_max_area:600;num_phenotypes:0;min_tissue_od:0.037;tissue_edge_t…
AGM4 BS	63026	28	0.044426	Class List:;Classifier:;Classifier Output Type:Mask;Classify Registered:;Image Zoom:1;num_markers:3 stains;nuclear_contrast:0.49;nuclear_min_intensity:0.144;nuclear_min_area:11.3;nuclear_max_area:211.850442477876;nuclear_roundness:0;nuclear_segg_agg:0.823;nuclear_fill_holes:true;cyto_radius:5;membrane_segg_agg:0;cell_min_area:10;cell_max_area:600;num_phenotypes:0;min_tissue_od:0.037;tissue_edge_t…
AGM4 CER	904503	4800	0.530678	Class List:;Classifier:;Classifier Output Type:Mask;Classify Registered:;Image Zoom:1;num_markers:3 stains;nuclear_contrast:0.49;nuclear_min_intensity:0.144;nuclear_min_area:11.3;nuclear_max_area:211.850442477876;nuclear_roundness:0;nuclear_segg_agg:0.823;nuclear_fill_holes:true;cyto_radius:5;membrane_segg_agg:0;cell_min_area:10;cell_max_area:600;num_phenotypes:0;min_tissue_od:0.037;tissue_edge_t…
AGM4 FC	139522	538	0.385602	Class List:;Classifier:;Classifier Output Type:Mask;Classify Registered:;Image Zoom:1;num_markers:3 stains;nuclear_contrast:0.49;nuclear_min_intensity:0.144;nuclear_min_area:11.3;nuclear_max_area:211.850442477876;nuclear_roundness:0;nuclear_segg_agg:0.823;nuclear_fill_holes:true;cyto_radius:5;membrane_segg_agg:0;cell_min_area:10;cell_max_area:600;num_phenotypes:0;min_tissue_od:0.037;tissue_edge_t…
AGM4 OL	416556	6	0.00144	Class List:;Classifier:;Classifier Output Type:Mask;Classify Registered:;Image Zoom:1;num_markers:3 stains;nuclear_contrast:0.49;nuclear_min_intensity:0.144;nuclear_min_area:11.3;nuclear_max_area:211.850442477876;nuclear_roundness:0;nuclear_segg_agg:0.823;nuclear_fill_holes:true;cyto_radius:5;membrane_segg_agg:0;cell_min_area:10;cell_max_area:600;num_phenotypes:0;min_tissue_od:0.037;tissue_edge_t…
AGM4 PL	177045	26	0.014686	Class List:;Classifier:;Classifier Output Type:Mask;Classify Registered:;Image Zoom:1;num_markers:3 stains;nuclear_contrast:0.49;nuclear_min_intensity:0.144;nuclear_min_area:11.3;nuclear_max_area:211.850442477876;nuclear_roundness:0;nuclear_segg_agg:0.823;nuclear_fill_holes:true;cyto_radius:5;membrane_segg_agg:0;cell_min_area:10;cell_max_area:600;num_phenotypes:0;min_tissue_od:0.037;tissue_edge_t…
AGM4 TL	94509	3	0.003174	Class List:;Classifier:;Classifier Output Type:Mask;Classify Registered:;Image Zoom:1;num_markers:3 stains;nuclear_contrast:0.49;nuclear_min_intensity:0.144;nuclear_min_area:11.3;nuclear_max_area:211.850442477876;nuclear_roundness:0;nuclear_segg_agg:0.823;nuclear_fill_holes:true;cyto_radius:5;membrane_segg_agg:0;cell_min_area:10;cell_max_area:600;num_phenotypes:0;min_tissue_od:0.037;tissue_edge_t…
AGM1 BG	169985	5	0.002941	Class List:;Classifier:;Classifier Output Type:Mask;Classify Registered:;Image Zoom:1;num_markers:3 stains;nuclear_contrast:0.49;nuclear_min_intensity:0.144;nuclear_min_area:11.3;nuclear_max_area:211.850442477876;nuclear_roundness:0;nuclear_segg_agg:0.823;nuclear_fill_holes:true;cyto_radius:5;membrane_segg_agg:0;cell_min_area:10;cell_max_area:600;num_phenotypes:0;min_tissue_od:0.037;tissue_edge_t…
AGM1 BS	111465	0	0	Class List:;Classifier:;Classifier Output Type:Mask;Classify Registered:;Image Zoom:1;num_markers:3 stains;nuclear_contrast:0.49;nuclear_min_intensity:0.144;nuclear_min_area:11.3;nuclear_max_area:211.850442477876;nuclear_roundness:0;nuclear_segg_agg:0.823;nuclear_fill_holes:true;cyto_radius:5;membrane_segg_agg:0;cell_min_area:10;cell_max_area:600;num_phenotypes:0;min_tissue_od:0.037;tissue_edge_t…
AGM1 CER	685326	9	0.001313	Class List:;Classifier:;Classifier Output Type:Mask;Classify Registered:;Image Zoom:1;num_markers:3 stains;nuclear_contrast:0.49;nuclear_min_intensity:0.144;nuclear_min_area:11.3;nuclear_max_area:211.850442477876;nuclear_roundness:0;nuclear_segg_agg:0.823;nuclear_fill_holes:true;cyto_radius:5;membrane_segg_agg:0;cell_min_area:10;cell_max_area:600;num_phenotypes:0;min_tissue_od:0.037;tissue_edge_t…
AGM1 OL	286329	3	0.001048	Class List:;Classifier:;Classifier Output Type:Mask;Classify Registered:;Image Zoom:1;num_markers:3 stains;nuclear_contrast:0.49;nuclear_min_intensity:0.144;nuclear_min_area:11.3;nuclear_max_area:211.850442477876;nuclear_roundness:0;nuclear_segg_agg:0.823;nuclear_fill_holes:true;cyto_radius:5;membrane_segg_agg:0;cell_min_area:10;cell_max_area:600;num_phenotypes:0;min_tissue_od:0.037;tissue_edge_t…
AGM1 PL	139887	0	0	Class List:;Classifier:;Classifier Output Type:Mask;Classify Registered:;Image Zoom:1;num_markers:3 stains;nuclear_contrast:0.49;nuclear_min_intensity:0.144;nuclear_min_area:11.3;nuclear_max_area:211.850442477876;nuclear_roundness:0;nuclear_segg_agg:0.823;nuclear_fill_holes:true;cyto_radius:5;membrane_segg_agg:0;cell_min_area:10;cell_max_area:600;num_phenotypes:0;min_tissue_od:0.037;tissue_edge_t…
AGM1 TL	46355	0	0	Class List:;Classifier:;Classifier Output Type:Mask;Classify Registered:;Image Zoom:1;num_markers:3 stains;nuclear_contrast:0.49;nuclear_min_intensity:0.144;nuclear_min_area:11.3;nuclear_max_area:211.850442477876;nuclear_roundness:0;nuclear_segg_agg:0.823;nuclear_fill_holes:true;cyto_radius:5;membrane_segg_agg:0;cell_min_area:10;cell_max_area:600;num_phenotypes:0;min_tissue_od:0.037;tissue_edge_t…
AGM1 FL	125705	1	0.000796	Class List:;Classifier:;Classifier Output Type:Mask;Classify Registered:;Image Zoom:1;num_markers:3 stains;nuclear_contrast:0.49;nuclear_min_intensity:0.144;nuclear_min_area:11.3;nuclear_max_area:211.850442477876;nuclear_roundness:0;nuclear_segg_agg:0.823;nuclear_fill_holes:true;cyto_radius:5;membrane_segg_agg:0;cell_min_area:10;cell_max_area:600;num_phenotypes:0;min_tissue_od:0.037;tissue_edge_t…
RM1 BG	155960	181	0.116055	Class List:;Classifier:;Classifier Output Type:Mask;Classify Registered:;Image Zoom:1;num_markers:3 stains;nuclear_contrast:0.49;nuclear_min_intensity:0.144;nuclear_min_area:11.3;nuclear_max_area:211.850442477876;nuclear_roundness:0;nuclear_segg_agg:0.823;nuclear_fill_holes:true;cyto_radius:5;membrane_segg_agg:0;cell_min_area:10;cell_max_area:600;num_phenotypes:0;min_tissue_od:0.037;tissue_edge_t…
RM1 BS	39481	1	0.002533	Class List:;Classifier:;Classifier Output Type:Mask;Classify Registered:;Image Zoom:1;num_markers:3 stains;nuclear_contrast:0.49;nuclear_min_intensity:0.144;nuclear_min_area:11.3;nuclear_max_area:211.850442477876;nuclear_roundness:0;nuclear_segg_agg:0.823;nuclear_fill_holes:true;cyto_radius:5;membrane_segg_agg:0;cell_min_area:10;cell_max_area:600;num_phenotypes:0;min_tissue_od:0.037;tissue_edge_t…
RM1 CER	1115999	768	0.068817	Class List:;Classifier:;Classifier Output Type:Mask;Classify Registered:;Image Zoom:1;num_markers:3 stains;nuclear_contrast:0.49;nuclear_min_intensity:0.144;nuclear_min_area:11.3;nuclear_max_area:211.850442477876;nuclear_roundness:0;nuclear_segg_agg:0.823;nuclear_fill_holes:true;cyto_radius:5;membrane_segg_agg:0;cell_min_area:10;cell_max_area:600;num_phenotypes:0;min_tissue_od:0.037;tissue_edge_t…
RM1 FL	151700	59	0.038893	Class List:;Classifier:;Classifier Output Type:Mask;Classify Registered:;Image Zoom:1;num_markers:3 stains;nuclear_contrast:0.49;nuclear_min_intensity:0.144;nuclear_min_area:11.3;nuclear_max_area:211.850442477876;nuclear_roundness:0;nuclear_segg_agg:0.823;nuclear_fill_holes:true;cyto_radius:5;membrane_segg_agg:0;cell_min_area:10;cell_max_area:600;num_phenotypes:0;min_tissue_od:0.037;tissue_edge_t…
RM1 PL	257568	0	0	Class List:;Classifier:;Classifier Output Type:Mask;Classify Registered:;Image Zoom:1;num_markers:3 stains;nuclear_contrast:0.49;nuclear_min_intensity:0.144;nuclear_min_area:11.3;nuclear_max_area:211.850442477876;nuclear_roundness:0;nuclear_segg_agg:0.823;nuclear_fill_holes:true;cyto_radius:5;membrane_segg_agg:0;cell_min_area:10;cell_max_area:600;num_phenotypes:0;min_tissue_od:0.037;tissue_edge_t…
RM1 TL	139967	0	0	Class List:;Classifier:;Classifier Output Type:Mask;Classify Registered:;Image Zoom:1;num_markers:3 stains;nuclear_contrast:0.49;nuclear_min_intensity:0.144;nuclear_min_area:11.3;nuclear_max_area:211.850442477876;nuclear_roundness:0;nuclear_segg_agg:0.823;nuclear_fill_holes:true;cyto_radius:5;membrane_segg_agg:0;cell_min_area:10;cell_max_area:600;num_phenotypes:0;min_tissue_od:0.037;tissue_edge_t…
RM2 BG	346729	222	0.064027	Class List:;Classifier:;Classifier Output Type:Mask;Classify Registered:;Image Zoom:1;num_markers:3 stains;nuclear_contrast:0.49;nuclear_min_intensity:0.144;nuclear_min_area:11.3;nuclear_max_area:211.850442477876;nuclear_roundness:0;nuclear_segg_agg:0.823;nuclear_fill_holes:true;cyto_radius:5;membrane_segg_agg:0;cell_min_area:10;cell_max_area:600;num_phenotypes:0;min_tissue_od:0.037;tissue_edge_t…
RM2 BS	50950	179	0.351325	Class List:;Classifier:;Classifier Output Type:Mask;Classify Registered:;Image Zoom:1;num_markers:3 stains;nuclear_contrast:0.49;nuclear_min_intensity:0.144;nuclear_min_area:11.3;nuclear_max_area:211.850442477876;nuclear_roundness:0;nuclear_segg_agg:0.823;nuclear_fill_holes:true;cyto_radius:5;membrane_segg_agg:0;cell_min_area:10;cell_max_area:600;num_phenotypes:0;min_tissue_od:0.037;tissue_edge_t…
RM2 CER	1092733	2312	0.21158	Class List:;Classifier:;Classifier Output Type:Mask;Classify Registered:;Image Zoom:1;num_markers:3 stains;nuclear_contrast:0.49;nuclear_min_intensity:0.144;nuclear_min_area:11.3;nuclear_max_area:211.850442477876;nuclear_roundness:0;nuclear_segg_agg:0.823;nuclear_fill_holes:true;cyto_radius:5;membrane_segg_agg:0;cell_min_area:10;cell_max_area:600;num_phenotypes:0;min_tissue_od:0.037;tissue_edge_t…
RM2 FL	172985	278	0.160708	Class List:;Classifier:;Classifier Output Type:Mask;Classify Registered:;Image Zoom:1;num_markers:3 stains;nuclear_contrast:0.49;nuclear_min_intensity:0.144;nuclear_min_area:11.3;nuclear_max_area:211.850442477876;nuclear_roundness:0;nuclear_segg_agg:0.823;nuclear_fill_holes:true;cyto_radius:5;membrane_segg_agg:0;cell_min_area:10;cell_max_area:600;num_phenotypes:0;min_tissue_od:0.037;tissue_edge_t…
RM2 OL	331788	1065	0.320988	Class List:;Classifier:;Classifier Output Type:Mask;Classify Registered:;Image Zoom:1;num_markers:3 stains;nuclear_contrast:0.49;nuclear_min_intensity:0.144;nuclear_min_area:11.3;nuclear_max_area:211.850442477876;nuclear_roundness:0;nuclear_segg_agg:0.823;nuclear_fill_holes:true;cyto_radius:5;membrane_segg_agg:0;cell_min_area:10;cell_max_area:600;num_phenotypes:0;min_tissue_od:0.037;tissue_edge_t…
RM2 PL	72124	548	0.759803	Class List:;Classifier:;Classifier Output Type:Mask;Classify Registered:;Image Zoom:1;num_markers:3 stains;nuclear_contrast:0.49;nuclear_min_intensity:0.144;nuclear_min_area:11.3;nuclear_max_area:211.850442477876;nuclear_roundness:0;nuclear_segg_agg:0.823;nuclear_fill_holes:true;cyto_radius:5;membrane_segg_agg:0;cell_min_area:10;cell_max_area:600;num_phenotypes:0;min_tissue_od:0.037;tissue_edge_t…
RM2 TL	73666	769	1.0439	Class List:;Classifier:;Classifier Output Type:Mask;Classify Registered:;Image Zoom:1;num_markers:3 stains;nuclear_contrast:0.49;nuclear_min_intensity:0.144;nuclear_min_area:11.3;nuclear_max_area:211.850442477876;nuclear_roundness:0;nuclear_segg_agg:0.823;nuclear_fill_holes:true;cyto_radius:5;membrane_segg_agg:0;cell_min_area:10;cell_max_area:600;num_phenotypes:0;min_tissue_od:0.037;tissue_edge_t…
RM3 BG	282819	54	0.019093	Class List:;Classifier:;Classifier Output Type:Mask;Classify Registered:;Image Zoom:1;num_markers:3 stains;nuclear_contrast:0.49;nuclear_min_intensity:0.144;nuclear_min_area:11.3;nuclear_max_area:211.850442477876;nuclear_roundness:0;nuclear_segg_agg:0.823;nuclear_fill_holes:true;cyto_radius:5;membrane_segg_agg:0;cell_min_area:10;cell_max_area:600;num_phenotypes:0;min_tissue_od:0.037;tissue_edge_t…
RM3 BS	82305	15	0.018225	Class List:;Classifier:;Classifier Output Type:Mask;Classify Registered:;Image Zoom:1;num_markers:3 stains;nuclear_contrast:0.49;nuclear_min_intensity:0.144;nuclear_min_area:11.3;nuclear_max_area:211.850442477876;nuclear_roundness:0;nuclear_segg_agg:0.823;nuclear_fill_holes:true;cyto_radius:5;membrane_segg_agg:0;cell_min_area:10;cell_max_area:600;num_phenotypes:0;min_tissue_od:0.037;tissue_edge_t…
RM3 CER	982316	20	0.002036	Class List:;Classifier:;Classifier Output Type:Mask;Classify Registered:;Image Zoom:1;num_markers:3 stains;nuclear_contrast:0.49;nuclear_min_intensity:0.144;nuclear_min_area:11.3;nuclear_max_area:211.850442477876;nuclear_roundness:0;nuclear_segg_agg:0.823;nuclear_fill_holes:true;cyto_radius:5;membrane_segg_agg:0;cell_min_area:10;cell_max_area:600;num_phenotypes:0;min_tissue_od:0.037;tissue_edge_t…
RM3 FL	111968	0	0	Class List:;Classifier:;Classifier Output Type:Mask;Classify Registered:;Image Zoom:1;num_markers:3 stains;nuclear_contrast:0.49;nuclear_min_intensity:0.144;nuclear_min_area:11.3;nuclear_max_area:211.850442477876;nuclear_roundness:0;nuclear_segg_agg:0.823;nuclear_fill_holes:true;cyto_radius:5;membrane_segg_agg:0;cell_min_area:10;cell_max_area:600;num_phenotypes:0;min_tissue_od:0.037;tissue_edge_t…
RM3 OL	340713	32	0.009392	Class List:;Classifier:;Classifier Output Type:Mask;Classify Registered:;Image Zoom:1;num_markers:3 stains;nuclear_contrast:0.49;nuclear_min_intensity:0.144;nuclear_min_area:11.3;nuclear_max_area:211.850442477876;nuclear_roundness:0;nuclear_segg_agg:0.823;nuclear_fill_holes:true;cyto_radius:5;membrane_segg_agg:0;cell_min_area:10;cell_max_area:600;num_phenotypes:0;min_tissue_od:0.037;tissue_edge_t…
RM3 PL	166715	224	0.134361	Class List:;Classifier:;Classifier Output Type:Mask;Classify Registered:;Image Zoom:1;num_markers:3 stains;nuclear_contrast:0.49;nuclear_min_intensity:0.144;nuclear_min_area:11.3;nuclear_max_area:211.850442477876;nuclear_roundness:0;nuclear_segg_agg:0.823;nuclear_fill_holes:true;cyto_radius:5;membrane_segg_agg:0;cell_min_area:10;cell_max_area:600;num_phenotypes:0;min_tissue_od:0.037;tissue_edge_t…
RM3 TL	64776	3	0.004631	Class List:;Classifier:;Classifier Output Type:Mask;Classify Registered:;Image Zoom:1;num_markers:3 stains;nuclear_contrast:0.49;nuclear_min_intensity:0.144;nuclear_min_area:11.3;nuclear_max_area:211.850442477876;nuclear_roundness:0;nuclear_segg_agg:0.823;nuclear_fill_holes:true;cyto_radius:5;membrane_segg_agg:0;cell_min_area:10;cell_max_area:600;num_phenotypes:0;min_tissue_od:0.037;tissue_edge_t…
RM4 BG	254121	11	0.004329	Class List:;Classifier:;Classifier Output Type:Mask;Classify Registered:;Image Zoom:1;num_markers:3 stains;nuclear_contrast:0.49;nuclear_min_intensity:0.144;nuclear_min_area:11.3;nuclear_max_area:211.850442477876;nuclear_roundness:0;nuclear_segg_agg:0.823;nuclear_fill_holes:true;cyto_radius:5;membrane_segg_agg:0;cell_min_area:10;cell_max_area:600;num_phenotypes:0;min_tissue_od:0.037;tissue_edge_t…
RM4 BS	143903	30	0.020847	Class List:;Classifier:;Classifier Output Type:Mask;Classify Registered:;Image Zoom:1;num_markers:3 stains;nuclear_contrast:0.49;nuclear_min_intensity:0.144;nuclear_min_area:11.3;nuclear_max_area:211.850442477876;nuclear_roundness:0;nuclear_segg_agg:0.823;nuclear_fill_holes:true;cyto_radius:5;membrane_segg_agg:0;cell_min_area:10;cell_max_area:600;num_phenotypes:0;min_tissue_od:0.037;tissue_edge_t…
RM4 CER	1131380	90	0.007955	Class List:;Classifier:;Classifier Output Type:Mask;Classify Registered:;Image Zoom:1;num_markers:3 stains;nuclear_contrast:0.49;nuclear_min_intensity:0.144;nuclear_min_area:11.3;nuclear_max_area:211.850442477876;nuclear_roundness:0;nuclear_segg_agg:0.823;nuclear_fill_holes:true;cyto_radius:5;membrane_segg_agg:0;cell_min_area:10;cell_max_area:600;num_phenotypes:0;min_tissue_od:0.037;tissue_edge_t…
RM4 FL	129328	154	0.119077	Class List:;Classifier:;Classifier Output Type:Mask;Classify Registered:;Image Zoom:1;num_markers:3 stains;nuclear_contrast:0.49;nuclear_min_intensity:0.144;nuclear_min_area:11.3;nuclear_max_area:211.850442477876;nuclear_roundness:0;nuclear_segg_agg:0.823;nuclear_fill_holes:true;cyto_radius:5;membrane_segg_agg:0;cell_min_area:10;cell_max_area:600;num_phenotypes:0;min_tissue_od:0.037;tissue_edge_t…
RM4 OL	439350	1	0.000228	Class List:;Classifier:;Classifier Output Type:Mask;Classify Registered:;Image Zoom:1;num_markers:3 stains;nuclear_contrast:0.49;nuclear_min_intensity:0.144;nuclear_min_area:11.3;nuclear_max_area:211.850442477876;nuclear_roundness:0;nuclear_segg_agg:0.823;nuclear_fill_holes:true;cyto_radius:5;membrane_segg_agg:0;cell_min_area:10;cell_max_area:600;num_phenotypes:0;min_tissue_od:0.037;tissue_edge_t…
RM4 PL	167500	1	0.000597	Class List:;Classifier:;Classifier Output Type:Mask;Classify Registered:;Image Zoom:1;num_markers:3 stains;nuclear_contrast:0.49;nuclear_min_intensity:0.144;nuclear_min_area:11.3;nuclear_max_area:211.850442477876;nuclear_roundness:0;nuclear_segg_agg:0.823;nuclear_fill_holes:true;cyto_radius:5;membrane_segg_agg:0;cell_min_area:10;cell_max_area:600;num_phenotypes:0;min_tissue_od:0.037;tissue_edge_t…
RM4 TL	97773	8	0.008182	Class List:;Classifier:;Classifier Output Type:Mask;Classify Registered:;Image Zoom:1;num_markers:3 stains;nuclear_contrast:0.49;nuclear_min_intensity:0.144;nuclear_min_area:11.3;nuclear_max_area:211.850442477876;nuclear_roundness:0;nuclear_segg_agg:0.823;nuclear_fill_holes:true;cyto_radius:5;membrane_segg_agg:0;cell_min_area:10;cell_max_area:600;num_phenotypes:0;min_tissue_od:0.037;tissue_edge_t…
AGM5 BG	107482	0	0	*Class List:;Classifier:;Classifier Output Type:Mask;Classify Registered:;Image Zoom:1;Nuclear Masker:;Nuclear Masker Type:Traditional;num_markers:3 stains;nuclear_contrast:0.49;nuclear_min_intensity:0.144;nuclear_min_area:11.3;nuclear_max_area:211.850442477876;nuclear_roundness:0;nuclear_segg_agg:0.823;nuclear_fill_holes:true;cyto_radius:5;membrane_segg_agg:0;cell_min_area:10;cell_max_area:600;n…
AGM5 BS	25925	0	0	Class List:;Classifier:;Classifier Output Type:Mask;Classify Registered:;Image Zoom:1;Nuclear Masker:;Nuclear Masker Type:Traditional;num_markers:3 stains;nuclear_contrast:0.49;nuclear_min_intensity:0.144;nuclear_min_area:11.3;nuclear_max_area:211.850442477876;nuclear_roundness:0;nuclear_segg_agg:0.823;nuclear_fill_holes:true;cyto_radius:5;membrane_segg_agg:0;cell_min_area:10;cell_max_area:600;nu…
AGM5 CER	49351	0	0	Class List:;Classifier:;Classifier Output Type:Mask;Classify Registered:;Image Zoom:1;Nuclear Masker:;Nuclear Masker Type:Traditional;num_markers:3 stains;nuclear_contrast:0.49;nuclear_min_intensity:0.144;nuclear_min_area:11.3;nuclear_max_area:211.850442477876;nuclear_roundness:0;nuclear_segg_agg:0.823;nuclear_fill_holes:true;cyto_radius:5;membrane_segg_agg:0;cell_min_area:10;cell_max_area:600;nu…
AGM5 FL	48750	1	0.002051	Class List:;Classifier:;Classifier Output Type:Mask;Classify Registered:;Image Zoom:1;Nuclear Masker:;Nuclear Masker Type:Traditional;num_markers:3 stains;nuclear_contrast:0.49;nuclear_min_intensity:0.144;nuclear_min_area:11.3;nuclear_max_area:211.850442477876;nuclear_roundness:0;nuclear_segg_agg:0.823;nuclear_fill_holes:true;cyto_radius:5;membrane_segg_agg:0;cell_min_area:10;cell_max_area:600;nu…
AGM5 OL	5111	0	0	Class List:;Classifier:;Classifier Output Type:Mask;Classify Registered:;Image Zoom:1;Nuclear Masker:;Nuclear Masker Type:Traditional;num_markers:3 stains;nuclear_contrast:0.49;nuclear_min_intensity:0.144;nuclear_min_area:11.3;nuclear_max_area:211.850442477876;nuclear_roundness:0;nuclear_segg_agg:0.823;nuclear_fill_holes:true;cyto_radius:5;membrane_segg_agg:0;cell_min_area:10;cell_max_area:600;nu…
AGM5 PL	29230	0	0	Class List:;Classifier:;Classifier Output Type:Mask;Classify Registered:;Image Zoom:1;Nuclear Masker:;Nuclear Masker Type:Traditional;num_markers:3 stains;nuclear_contrast:0.49;nuclear_min_intensity:0.144;nuclear_min_area:11.3;nuclear_max_area:211.850442477876;nuclear_roundness:0;nuclear_segg_agg:0.823;nuclear_fill_holes:true;cyto_radius:5;membrane_segg_agg:0;cell_min_area:10;cell_max_area:600;nu…
AGM5 TL	38088	0	0	Class List:;Classifier:;Classifier Output Type:Mask;Classify Registered:;Image Zoom:1;Nuclear Masker:;Nuclear Masker Type:Traditional;num_markers:3 stains;nuclear_contrast:0.49;nuclear_min_intensity:0.144;nuclear_min_area:11.3;nuclear_max_area:211.850442477876;nuclear_roundness:0;nuclear_segg_agg:0.823;nuclear_fill_holes:true;cyto_radius:5;membrane_segg_agg:0;cell_min_area:10;cell_max_area:600;nu…
AGM6 BG	68355	1	0.001463	Class List:;Classifier:;Classifier Output Type:Mask;Classify Registered:;Image Zoom:1;Nuclear Masker:;Nuclear Masker Type:Traditional;num_markers:3 stains;nuclear_contrast:0.49;nuclear_min_intensity:0.144;nuclear_min_area:11.3;nuclear_max_area:211.850442477876;nuclear_roundness:0;nuclear_segg_agg:0.823;nuclear_fill_holes:true;cyto_radius:5;membrane_segg_agg:0;cell_min_area:10;cell_max_area:600;nu…
AGM6 BS	66333	2	3.01509e-05	Class List:;Classifier:;Classifier Output Type:Mask;Classify Registered:;Image Zoom:1;Nuclear Masker:;Nuclear Masker Type:Traditional;num_markers:3 stains;nuclear_contrast:0.49;nuclear_min_intensity:0.144;nuclear_min_area:11.3;nuclear_max_area:211.850442477876;nuclear_roundness:0;nuclear_segg_agg:0.823;nuclear_fill_holes:true;cyto_radius:5;membrane_segg_agg:0;cell_min_area:10;cell_max_area:600;nu…
AGM6 CER	170153	3	0.001763	Class List:;Classifier:;Classifier Output Type:Mask;Classify Registered:;Image Zoom:1;Nuclear Masker:;Nuclear Masker Type:Traditional;num_markers:3 stains;nuclear_contrast:0.49;nuclear_min_intensity:0.144;nuclear_min_area:11.3;nuclear_max_area:211.850442477876;nuclear_roundness:0;nuclear_segg_agg:0.823;nuclear_fill_holes:true;cyto_radius:5;membrane_segg_agg:0;cell_min_area:10;cell_max_area:600;nu…
AGM6 FL	48143	0	0	Class List:;Classifier:;Classifier Output Type:Mask;Classify Registered:;Image Zoom:1;Nuclear Masker:;Nuclear Masker Type:Traditional;num_markers:3 stains;nuclear_contrast:0.49;nuclear_min_intensity:0.144;nuclear_min_area:11.3;nuclear_max_area:211.850442477876;nuclear_roundness:0;nuclear_segg_agg:0.823;nuclear_fill_holes:true;cyto_radius:5;membrane_segg_agg:0;cell_min_area:10;cell_max_area:600;nu…
AGM6 OL	40952	0	0	Class List:;Classifier:;Classifier Output Type:Mask;Classify Registered:;Image Zoom:1;Nuclear Masker:;Nuclear Masker Type:Traditional;num_markers:3 stains;nuclear_contrast:0.49;nuclear_min_intensity:0.144;nuclear_min_area:11.3;nuclear_max_area:211.850442477876;nuclear_roundness:0;nuclear_segg_agg:0.823;nuclear_fill_holes:true;cyto_radius:5;membrane_segg_agg:0;cell_min_area:10;cell_max_area:600;nu…
AGM6 PL	23104	0	0	Class List:;Classifier:;Classifier Output Type:Mask;Classify Registered:;Image Zoom:1;Nuclear Masker:;Nuclear Masker Type:Traditional;num_markers:3 stains;nuclear_contrast:0.49;nuclear_min_intensity:0.144;nuclear_min_area:11.3;nuclear_max_area:211.850442477876;nuclear_roundness:0;nuclear_segg_agg:0.823;nuclear_fill_holes:true;cyto_radius:5;membrane_segg_agg:0;cell_min_area:10;cell_max_area:600;nu…
AGM6 TL	46515	0	0	Class List:;Classifier:;Classifier Output Type:Mask;Classify Registered:;Image Zoom:1;Nuclear Masker:;Nuclear Masker Type:Traditional;num_markers:3 stains;nuclear_contrast:0.49;nuclear_min_intensity:0.144;nuclear_min_area:11.3;nuclear_max_area:211.850442477876;nuclear_roundness:0;nuclear_segg_agg:0.823;nuclear_fill_holes:true;cyto_radius:5;membrane_segg_agg:0;cell_min_area:10;cell_max_area:600;nu…
RM5 BG	46851	0	0	Class List:;Classifier:;Classifier Output Type:Mask;Classify Registered:;Image Zoom:1;Nuclear Masker:;Nuclear Masker Type:Traditional;num_markers:3 stains;nuclear_contrast:0.49;nuclear_min_intensity:0.144;nuclear_min_area:11.3;nuclear_max_area:211.850442477876;nuclear_roundness:0;nuclear_segg_agg:0.823;nuclear_fill_holes:true;cyto_radius:5;membrane_segg_agg:0;cell_min_area:10;cell_max_area:600;nu…
RM5 BS	76058	0	0	Class List:;Classifier:;Classifier Output Type:Mask;Classify Registered:;Image Zoom:1;Nuclear Masker:;Nuclear Masker Type:Traditional;num_markers:3 stains;nuclear_contrast:0.49;nuclear_min_intensity:0.144;nuclear_min_area:11.3;nuclear_max_area:211.850442477876;nuclear_roundness:0;nuclear_segg_agg:0.823;nuclear_fill_holes:true;cyto_radius:5;membrane_segg_agg:0;cell_min_area:10;cell_max_area:600;nu…
RM5 CER	513017	0	0	Class List:;Classifier:;Classifier Output Type:Mask;Classify Registered:;Image Zoom:1;Nuclear Masker:;Nuclear Masker Type:Traditional;num_markers:3 stains;nuclear_contrast:0.49;nuclear_min_intensity:0.144;nuclear_min_area:11.3;nuclear_max_area:211.850442477876;nuclear_roundness:0;nuclear_segg_agg:0.823;nuclear_fill_holes:true;cyto_radius:5;membrane_segg_agg:0;cell_min_area:10;cell_max_area:600;nu…
RM5 FL	16222	0	0	Class List:;Classifier:;Classifier Output Type:Mask;Classify Registered:;Image Zoom:1;Nuclear Masker:;Nuclear Masker Type:Traditional;num_markers:3 stains;nuclear_contrast:0.49;nuclear_min_intensity:0.144;nuclear_min_area:11.3;nuclear_max_area:211.850442477876;nuclear_roundness:0;nuclear_segg_agg:0.823;nuclear_fill_holes:true;cyto_radius:5;membrane_segg_agg:0;cell_min_area:10;cell_max_area:600;nu…
RM5 OL	211249	0	0	Class List:;Classifier:;Classifier Output Type:Mask;Classify Registered:;Image Zoom:1;Nuclear Masker:;Nuclear Masker Type:Traditional;num_markers:3 stains;nuclear_contrast:0.49;nuclear_min_intensity:0.144;nuclear_min_area:11.3;nuclear_max_area:211.850442477876;nuclear_roundness:0;nuclear_segg_agg:0.823;nuclear_fill_holes:true;cyto_radius:5;membrane_segg_agg:0;cell_min_area:10;cell_max_area:600;nu…
RM5 PL	79367	0	0	Class List:;Classifier:;Classifier Output Type:Mask;Classify Registered:;Image Zoom:1;Nuclear Masker:;Nuclear Masker Type:Traditional;num_markers:3 stains;nuclear_contrast:0.49;nuclear_min_intensity:0.144;nuclear_min_area:11.3;nuclear_max_area:211.850442477876;nuclear_roundness:0;nuclear_segg_agg:0.823;nuclear_fill_holes:true;cyto_radius:5;membrane_segg_agg:0;cell_min_area:10;cell_max_area:600;nu…
RM5 TL	53085	0	0	Class List:;Classifier:;Classifier Output Type:Mask;Classify Registered:;Image Zoom:1;Nuclear Masker:;Nuclear Masker Type:Traditional;num_markers:3 stains;nuclear_contrast:0.49;nuclear_min_intensity:0.144;nuclear_min_area:11.3;nuclear_max_area:211.850442477876;nuclear_roundness:0;nuclear_segg_agg:0.823;nuclear_fill_holes:true;cyto_radius:5;membrane_segg_agg:0;cell_min_area:10;cell_max_area:600;nu…
RM6 BG	198234	0	0	Class List:;Classifier:;Classifier Output Type:Mask;Classify Registered:;Image Zoom:1;Nuclear Masker:;Nuclear Masker Type:Traditional;num_markers:3 stains;nuclear_contrast:0.49;nuclear_min_intensity:0.144;nuclear_min_area:11.3;nuclear_max_area:211.850442477876;nuclear_roundness:0;nuclear_segg_agg:0.823;nuclear_fill_holes:true;cyto_radius:5;membrane_segg_agg:0;cell_min_area:10;cell_max_area:600;nu…
RM6 BS	138002	0	0	Class List:;Classifier:;Classifier Output Type:Mask;Classify Registered:;Image Zoom:1;Nuclear Masker:;Nuclear Masker Type:Traditional;num_markers:3 stains;nuclear_contrast:0.49;nuclear_min_intensity:0.144;nuclear_min_area:11.3;nuclear_max_area:211.850442477876;nuclear_roundness:0;nuclear_segg_agg:0.823;nuclear_fill_holes:true;cyto_radius:5;membrane_segg_agg:0;cell_min_area:10;cell_max_area:600;nu…
RM6 CER	634615	0	0	Class List:;Classifier:;Classifier Output Type:Mask;Classify Registered:;Image Zoom:1;Nuclear Masker:;Nuclear Masker Type:Traditional;num_markers:3 stains;nuclear_contrast:0.49;nuclear_min_intensity:0.144;nuclear_min_area:11.3;nuclear_max_area:211.850442477876;nuclear_roundness:0;nuclear_segg_agg:0.823;nuclear_fill_holes:true;cyto_radius:5;membrane_segg_agg:0;cell_min_area:10;cell_max_area:600;nu…
RM6 FL	18406	0	0	Class List:;Classifier:;Classifier Output Type:Mask;Classify Registered:;Image Zoom:1;Nuclear Masker:;Nuclear Masker Type:Traditional;num_markers:3 stains;nuclear_contrast:0.49;nuclear_min_intensity:0.144;nuclear_min_area:11.3;nuclear_max_area:211.850442477876;nuclear_roundness:0;nuclear_segg_agg:0.823;nuclear_fill_holes:true;cyto_radius:5;membrane_segg_agg:0;cell_min_area:10;cell_max_area:600;nu…
RM6 OL	177793	0	0	Class List:;Classifier:;Classifier Output Type:Mask;Classify Registered:;Image Zoom:1;Nuclear Masker:;Nuclear Masker Type:Traditional;num_markers:3 stains;nuclear_contrast:0.49;nuclear_min_intensity:0.144;nuclear_min_area:11.3;nuclear_max_area:211.850442477876;nuclear_roundness:0;nuclear_segg_agg:0.823;nuclear_fill_holes:true;cyto_radius:5;membrane_segg_agg:0;cell_min_area:10;cell_max_area:600;nu…
RM6 PL	47203	0	0	Class List:;Classifier:;Classifier Output Type:Mask;Classify Registered:;Image Zoom:1;Nuclear Masker:;Nuclear Masker Type:Traditional;num_markers:3 stains;nuclear_contrast:0.49;nuclear_min_intensity:0.144;nuclear_min_area:11.3;nuclear_max_area:211.850442477876;nuclear_roundness:0;nuclear_segg_agg:0.823;nuclear_fill_holes:true;cyto_radius:5;membrane_segg_agg:0;cell_min_area:10;cell_max_area:600;nu…
RM6 TL	96751	0	0	Class List:;Classifier:;Classifier Output Type:Mask;Classify Registered:;Image Zoom:1;Nuclear Masker:;Nuclear Masker Type:Traditional;num_markers:3 stains;nuclear_contrast:0.49;nuclear_min_intensity:0.144;nuclear_min_area:11.3;nuclear_max_area:211.850442477876;nuclear_roundness:0;nuclear_segg_agg:0.823;nuclear_fill_holes:true;cyto_radius:5;membrane_segg_agg:0;cell_min_area:10;cell_max_area:600;nu…
*For mock-infected control animals, AGM5, AGM6, RM5, and RM6, a slightly altered analytical threshold was used for detecting cells (through hematoxylin stain) due to nuclei not being recognized. For better overall cell count a lower hematoxylin threshold was needed for controls as they were less intense than nuclei of infected animals. The infected animal nuclei were observed to be a higher inten…

## Sheet: Source Data Figure 3g
Animal ID and Brain Region	Area (µm^2)	Bleed Count	microbleeds /µm^2				Control Animals	Total Brain (microbleeds/ µm^2)		Infected animals	Total Brain (microbleeds/ µm^2)
RM4 BG	3.20595e+08	4	1.24768e-08				AGM5	7.49438e-09		RM4	9.10132e-09
RM4 BS	6.1495e+07	1	1.62615e-08				AGM6	5.56649e-09		RM3	0
RM4 CER	1.67281e+08	0	0				RM5	0		RM2	0
RM3 BG	3.02058e+08	0	0				RM6	4.30011e-09		RM1	1.22678e-08
RM3 BS	1.04572e+08	0	0							AGM2	2.391e-08
RM3 CER	9.40727e+07	0	0							AGM1	2.85127e-08
RM2 BG	2.37936e+08	0	0							AGM4	8.87601e-09
RM2 BS	6.1828e+07	0	0							AGM3	4.57023e-09
RM2 CER	1.83028e+08	0	0
RM1 BG	2.26768e+08	1	4.4098e-09
RM1 BS	5.8849e+07	4	6.79706e-08
RM1 CER	1.21955e+08	0	0
AGM2 BG	2.47862e+08	3	1.21035e-08
AGM2 BS	4.90464e+07	6	1.22333e-07							Total bleeds of animal divided by total area of all tissue area.
AGM2 CER	1.21326e+08	1	8.24227e-09
AGM1 BG	2.58392e+08	8	3.09607e-08
AGM1 BS	7.34698e+07	4	5.44441e-08
AGM1 CER	1.59147e+08	2	1.2567e-08
AGM4 BG	2.36241e+08	0	0
AGM4 BS	4.541e+07	2	4.40431e-08
AGM4 CER	1.69001e+08	2	1.18342e-08
AGM3 BG	1.93892e+08	1	5.15752e-09
AGM3 BS	6.71938e+07	1	1.48823e-08
AGM3 CER	1.76529e+08	0	0
AGM5 BG	2.95247e+08	0	0
AGM5 BS	1.97679e+08	0	0
AGM5 CER	1.74241e+08	5	2.86959e-08
AGM6 BG	3.40169e+08	1	2.93971e-09
AGM6 BS	2.44666e+08	1	4.0872e-09
AGM6 CER	1.3375e+08	2	1.49533e-08
RM5 BG	3.42659e+08	0	0
RM5	2.37284e+08	0	0
RM5 CER	1.72889e+08	0	0
RM6 BG	2.60877e+08	1	3.83322e-09
RM6 BS	2.56483e+08	1	3.8989e-09
RM6 CER	1.80297e+08	1	5.54641e-09
RM4 FL	1.51785e+08	0	0
RM4 OL	221233663	0	0
RM4 PL	2.1745e+08	0	0
RM4 TL	1.26713e+08	0	0
RM3 FL	9.87438e+07	0	0
RM3 OL	1.80931e+08	0	0
RM3 PL	1.96922e+08	0	0
RM3 TL	1.00934e+08	0	0
RM2 FL	1.7354e+08	0	0
RM2 OL	3.55221e+08	0	0
RM2 PL	2.24011e+08	0	0
RM2 TL	1.37272e+08	0	0
RM1 FL	1.53737e+08	0	0
RM1 OL	2.02957e+08	0	0
RM1 PL	2.18996e+08	0	0
RM1 TL	1.80675e+08	0	0
AGM2 FL	1.00894e+08	0	0
AGM2 OL	3.10651e+08	0	0
AGM2 PL	134342232	0	0
AGM2 TL	9.95449e+07	0	0
AGM1 FL	2.89316e+08	6	2.07386e-08
AGM1 OL	2.47292e+08	6	2.42628e-08
AGM1 PL	1.54489e+08	0	0
AGM1 TL	9.3451e+07	0	0
AGM4 FL	1.25703e+08	0	0
AGM4 OL	2.43033e+08	0	0
AGM4 PL	1.80047e+08	0	0
AGM4 TL	1.40877e+08	0	0
AGM3 FL	8.76843e+07	0	0
AGM3 OL	1.78572e+08	0	0
AGM3 PL	1.53343e+08	0	0
AGM3 TL	9.16826e+07	0	0
AGM5 FL	8.75265e+07	0	0
AGM5 OL	1.86593e+08	0	0
AGM5 PL	1.41986e+08	0	0
AGM5 TL	1.07751e+08	0	0
AGM6 FL	1.13533e+08	0	0
AGM6 OL	2.6812e+08	0	0
AGM6 PL	1.34734e+08	0	0
AGM6 TL	1.66101e+08	0	0
RM5 FL	1.54163e+08	0	0
RM5 OL	1.41164e+08	0	0
RM5 PL	1.79753e+08	0	0
RM5 TL	1.44735e+08	0	0
RM6 FL	9.16451e+07	2	2.18233e-08
RM6 OL	1.16182e+08	0	0
RM6 PL	1.29274e+08	0	0
RM6 TL	1.62001e+08	1	6.17281e-09
RM6 FL	9.16451e+07	2	2.18233e-08
RM6 OL	1.16182e+08	0	0
RM6 PL	1.29274e+08	0	0
RM6 TL	1.62001e+08	1	6.17281e-09

## Sheet: Source Data Figure 3h
Control Animal ID and Brain Region	Area (µm^2)	Bleed Count	microbleeds /µm^2			Infected Animal ID and Brain Region	Area (µm^2)	Bleed Count	microbleeds /µm^2
AGM5 BG	2.95247e+08	0	0			RM4 BG	3.20595e+08	4	1.24768e-08
AGM6 BG	3.40169e+08	1	2.93971e-09			RM3 BG	3.02058e+08	0	0
RM5 BG	3.42659e+08	0	0			RM2 BG	2.37936e+08	0	0
RM6 BG	2.60877e+08	1	3.83322e-09			RM1 BG	2.26768e+08	1	4.4098e-09
						AGM2 BG	2.47862e+08	3	1.21035e-08
						AGM1 BG	2.58392e+08	8	3.09607e-08
						AGM4 BG	2.36241e+08	0	0
						AGM3 BG	1.93892e+08	1	5.15752e-09

## Sheet: Source Data Figure 4g
Animal ID and Region	microbleed total count	microbleeds CD61-	microbleeds CD61+				Summation of total microbleeds per each animal
RM4 BG	7	6	1				Figure 4g.	RM1	RM2	RM3	RM4	RM5	RM6
RM4 BS	1	1	0				CD61-	12	15	1	7	1	4
RM4 CEREBE	0	0	0				CD61+	3	2	0	1	2	6
RM1 BG	2	2	0
RM1 BS	9	7	2
RM1 CER	0	0	0
RM3 BG	1	1	0
RM3 BS	0	0	0
RM3 CER	0	0	0
RM2 BG	8	7	1
RM2 BS	1	0	1
RM2 CER	1	1	0
AGM5 BG	3	3	0				Fraction of total microbleeds per each animal
AGM5 CER	10	9	1				Figure 4g.	RM1	RM2	RM3	RM4	RM5	RM6
AGM5 MEDOB	1	1	0				CD61-	80	88.2353	100	87.5	33.3333	40
AGM5 PONS	3	3	0				CD61+	20	11.7647	0	12.5	66.6667	60
AGM2 BG	12	11	1
AGM2 BS	3	3	0
AGM2 CER	4	3	1
AGM1 BG	17	15	2
AGM1 BS	3	1	2
AGM1 Cer	6	5	1
AGM4 BG	3	3	0
AGM4 BG	1	1	0
AGM4 CER	0	0	0
AGM6 BG	0	0	0
AGM6 CER	3	1	2
AGM6 MEDOB	0	0	0
AGM6 PONS	1	1	0
AGM3 BG	6	6	0
AGM3 BS	4	4	0
AGM3 CER	0	0	0
RM5 BG	0	0	0
RM5 CER	2	0	2
RM5 MEDOB	0	0	0
RM5 PONS	1	1	0
RM6 BG	1	1	0
RM6 CER	5	1	4
RM6 MEDOB	2	0	2
RM6 PONS	1	1	0
RM4 FL	0	0	0
RM4 OL	0	0	0
RM4 PL	0	0	0
RM4 TL	0	0	0
RM1 FL	2	2	0
RM1 OL	0	0	0
RM1 PL	0	0	0
RM1 TL	2	1	1
RM3 FL	0	0	0
RM3 OL	0	0	0
RM3 PL	0	0	0
RM3 TL	0	0	0
RM2 FL	3	3	0
RM2 OL	0	0	0
RM2 PL	1	1	0
RM2 TL	3	3	0
AGM5 FL	0	0	0
AGM5 OL	1	0	1
AGM5 PL	0	0	0
AGM5 TL	1	1	0
AGM2 FL	0	0	0
AGM2 OL	0	0	0
AGM2 PL	0	0	0
AGM2 TL	1	1	0
AGM1 FL	7	5	2
AGM1 OL	2	2	0
AGM1 PL	1	1	0
AGM1 TL	4	3	1
AGM4 FL	0	0	0
AGM4 OL	0	0	0
AGM4 PL	0	0	0
AGM4 TL	0	0	0
AGM6 FL	2	1	1
AGM6 OL	1	1	0
AGM6 PL	0	0	0
AGM6 TL	0	0	0
AGM3 FL	3	3	0
AGM3 OL	0	0	0
AGM3 PL	0	0	0
AGM3 TL	0	0	0
RM5 FL	0	0	0
RM5 OL	0	0	0
RM5 PL	0	0	0
RM5 TL	0	0	0
RM6 FL	1	1	0
RM6 OL	0	0	0
RM6 PL	0	0	0
RM6 TL	0	0	0

## Sheet: Source Data Figure 4h
Animal ID and Region	microbleed total count	microbleeds CD61-	microbleeds CD61+				Summation of total microbleeds per each animal
RM4 BG	7	6	1				Figure 4h.	AGM1	AGM2	AGM3	AGM4	AGM5	AGM6
RM4 BS	1	1	0				CD61-	32	18	13	4	17	4
RM4 CEREBE	0	0	0				CD61+	8	2	0	0	2	3
RM1 BG	2	2	0
RM1 BS	9	7	2
RM1 CER	0	0	0
RM3 BG	1	1	0
RM3 BS	0	0	0
RM3 CER	0	0	0
RM2 BG	8	7	1
RM2 BS	1	0	1
RM2 CER	1	1	0
AGM5 BG	3	3	0				Fraction of total microbleeds per each animal
AGM5 CER	10	9	1				Figure 4h.	AGM1	AGM2	AGM3	AGM4	AGM5	AGM6
AGM5 MEDOB	1	1	0				CD61-	80	90	100	100	89.4737	57.1429
AGM5 PONS	3	3	0				CD61+	20	10	0	0	10.5263	42.8571
AGM2 BG	12	11	1
AGM2 BS	3	3	0
AGM2 CER	4	3	1
AGM1 BG	17	15	2
AGM1 BS	3	1	2
AGM1 Cer	6	5	1
AGM4 BG	3	3	0
AGM4 BG	1	1	0
AGM4 CER	0	0	0
AGM6 BG	0	0	0
AGM6 CER	3	1	2
AGM6 MEDOB	0	0	0
AGM6 PONS	1	1	0
AGM3 BG	6	6	0
AGM3 BS	4	4	0
AGM3 CER	0	0	0
RM5 BG	0	0	0
RM5 CER	2	0	2
RM5 MEDOB	0	0	0
RM5 PONS	1	1	0
RM6 BG	1	1	0
RM6 CER	5	1	4
RM6 MEDOB	2	0	2
RM6 PONS	1	1	0
RM4 FL	0	0	0
RM4 OL	0	0	0
RM4 PL	0	0	0
RM4 TL	0	0	0
RM1 FL	2	2	0
RM1 OL	0	0	0
RM1 PL	0	0	0
RM1 TL	2	1	1
RM3 FL	0	0	0
RM3 OL	0	0	0
RM3 PL	0	0	0
RM3 TL	0	0	0
RM2 FL	3	3	0
RM2 OL	0	0	0
RM2 PL	1	1	0
RM2 TL	3	3	0
AGM5 FL	0	0	0
AGM5 OL	1	0	1
AGM5 PL	0	0	0
AGM5 TL	1	1	0
AGM2 FL	0	0	0
AGM2 OL	0	0	0
AGM2 PL	0	0	0
AGM2 TL	1	1	0
AGM1 FL	7	5	2
AGM1 OL	2	2	0
AGM1 PL	1	1	0
AGM1 TL	4	3	1
AGM4 FL	0	0	0
AGM4 OL	0	0	0
AGM4 PL	0	0	0
AGM4 TL	0	0	0
AGM6 FL	2	1	1
AGM6 OL	1	1	0
AGM6 PL	0	0	0
AGM6 TL	0	0	0
AGM3 FL	3	3	0
AGM3 OL	0	0	0
AGM3 PL	0	0	0
AGM3 TL	0	0	0
RM5 FL	0	0	0
RM5 OL	0	0	0
RM5 PL	0	0	0
RM5 TL	0	0	0
RM6 FL	1	1	0
RM6 OL	0	0	0
RM6 PL	0	0	0
RM6 TL	0	0	0

## Sheet: Source Data Figure 5a
Post-infection ( PI days)	RM1 - SpO2 (%)
0	99
4	99
7	97
11	94
14	92
18	94
21	93
27	91
Post-infection ( PI days)	RM2 - SpO2 (%)
0	98
4	98
7	95
11	95
14	93
18	96
21	94
27	95
Post-infection ( PI days)	AGM3 - SpO2 (%)
0	94
4	89
5	96
7	97
12	92
14	98
19	94
21	94
26	98
Post-infection ( PI days)	AGM2 - SpO2 (%)
0	94
4	92
5	98
7	96
12	95
14	96
19	99
21	92
22	77
Post-infection ( PI days)	RM3 - SpO2 (%)
0	91
1	99
3	95
7	94
10	91
14	95
17	97
21	96
23	95
Post-infection ( PI days)	RM4 - SpO2 (%)
0	98
1	95
3	95
7	93
10	94
14	95
17	96
21	90
23	97
Post-infection ( PI days)	AGM4 - SpO2 (%)
0	94
1	93
3	92
7	96
9	93
14	95
17	94
21	91
23	96
Post-infection ( PI days)	AGM1 - SpO2 (%)
0	96
1	96
3	95
7	90
8	77

## Sheet: Source Data Figure 5b
Post-infection (days)	RM1 - CO2 (mEq/L)
1	31
4	27
7	30
14	28
21	30
27	31
Post-infection (days)	RM2 - CO2 (mEq/L)
1	25
4	28
7	29
14	26
21	28
27	31
Post-infection (days)	AGM3 - CO2 (mEq/L)
1	32
4	33
7	33
14	30
21	30
26	33
Post-infection (days)	AGM2 - CO2 (mEq/L)
1	30
4	30
7	27
14	29
21	27
22	27
Post-infection (days)	RM3 - CO2 (mEq/L)
1	27
3	28
7	24
14	25
21	27
28	29
Post-infection (days)	RM4 - CO2 (mEq/L)
1	26
3	27
7	26
14	28
21	29
28	29
Post-infection (days)	AGM4 - CO2 (mEq/L)
1	27
3	33
7	27
14	32
21	31
Post-infection (days)	AGM1 - CO2 (mEq/L)
1	26
3	32
7	28
8	24

## Sheet: Source Data Figure 5c
Animal ID and Region	HIF-1a Average Positive Optical Density	Analysis Inputs
Control Animals
RM6 BS	0.542693	Class List:;Classifier:;Classifier Output Type:Mask;Classify Registered:;Image Zoom:1;Nuclear Masker:;Nuclear Masker Type:Traditional;blur_radius:0;num_markers:2 stains;min_tissue_od:0.037;tissue_edge_thickness:0;stain_name:HIF-1a;Stain 1:0.192,0.398,0.228;stain_markup_color:255,0,0;stain_weak_intensities:0.21668141592920356;stain_moderate_intensities:0.6539823008849558;stain_strong_intensities:1…
RM5 BS	0.538583	Class List:;Classifier:;Classifier Output Type:Mask;Classify Registered:;Image Zoom:1;Nuclear Masker:;Nuclear Masker Type:Traditional;blur_radius:0;num_markers:2 stains;min_tissue_od:0.037;tissue_edge_thickness:0;stain_name:HIF-1a;Stain 1:0.192,0.398,0.228;stain_markup_color:255,0,0;stain_weak_intensities:0.21668141592920356;stain_moderate_intensities:0.6539823008849558;stain_strong_intensities:1…
AGM6 BS	0.494669	Class List:;Classifier:;Classifier Output Type:Mask;Classify Registered:;Image Zoom:1;Nuclear Masker:;Nuclear Masker Type:Traditional;blur_radius:0;num_markers:2 stains;min_tissue_od:0.037;tissue_edge_thickness:0;stain_name:HIF-1a;Stain 1:0.192,0.398,0.228;stain_markup_color:255,0,0;stain_weak_intensities:0.21668141592920356;stain_moderate_intensities:0.6539823008849558;stain_strong_intensities:1…
AGM5 BS	0.464635	Class List:;Classifier:;Classifier Output Type:Mask;Classify Registered:;Image Zoom:1;Nuclear Masker:;Nuclear Masker Type:Traditional;blur_radius:0;num_markers:2 stains;min_tissue_od:0.037;tissue_edge_thickness:0;stain_name:HIF-1a;Stain 1:0.192,0.398,0.228;stain_markup_color:255,0,0;stain_weak_intensities:0.21668141592920356;stain_moderate_intensities:0.6539823008849558;stain_strong_intensities:1…
Infected Animals
RM2 BS	0.735173	Class List:;Classifier:;Classifier Output Type:Mask;Classify Registered:;Image Zoom:1;Nuclear Masker:;Nuclear Masker Type:Traditional;blur_radius:0;num_markers:2 stains;min_tissue_od:0.037;tissue_edge_thickness:0;stain_name:HIF-1a;Stain 1:0.192,0.398,0.228;stain_markup_color:255,0,0;stain_weak_intensities:0.21668141592920356;stain_moderate_intensities:0.6539823008849558;stain_strong_intensities:1…
RM3 BS	0.787467	Class List:;Classifier:;Classifier Output Type:Mask;Classify Registered:;Image Zoom:1;Nuclear Masker:;Nuclear Masker Type:Traditional;blur_radius:0;num_markers:2 stains;min_tissue_od:0.037;tissue_edge_thickness:0;stain_name:HIF-1a;Stain 1:0.192,0.398,0.228;stain_markup_color:255,0,0;stain_weak_intensities:0.21668141592920356;stain_moderate_intensities:0.6539823008849558;stain_strong_intensities:1…
RM1 BS	0.567985	Class List:;Classifier:;Classifier Output Type:Mask;Classify Registered:;Image Zoom:1;Nuclear Masker:;Nuclear Masker Type:Traditional;blur_radius:0;num_markers:2 stains;min_tissue_od:0.037;tissue_edge_thickness:0;stain_name:HIF-1a;Stain 1:0.192,0.398,0.228;stain_markup_color:255,0,0;stain_weak_intensities:0.21668141592920356;stain_moderate_intensities:0.6539823008849558;stain_strong_intensities:1…
RM4 BS	0.648447	Class List:;Classifier:;Classifier Output Type:Mask;Classify Registered:;Image Zoom:1;Nuclear Masker:;Nuclear Masker Type:Traditional;blur_radius:0;num_markers:2 stains;min_tissue_od:0.037;tissue_edge_thickness:0;stain_name:HIF-1a;Stain 1:0.192,0.398,0.228;stain_markup_color:255,0,0;stain_weak_intensities:0.21668141592920356;stain_moderate_intensities:0.6539823008849558;stain_strong_intensities:1…
AGM4 BS	0.79914	Class List:;Classifier:;Classifier Output Type:Mask;Classify Registered:;Image Zoom:1;Nuclear Masker:;Nuclear Masker Type:Traditional;blur_radius:0;num_markers:2 stains;min_tissue_od:0.037;tissue_edge_thickness:0;stain_name:HIF-1a;Stain 1:0.192,0.398,0.228;stain_markup_color:255,0,0;stain_weak_intensities:0.21668141592920356;stain_moderate_intensities:0.6539823008849558;stain_strong_intensities:1…
AGM1 BS	0.975913	Class List:;Classifier:;Classifier Output Type:Mask;Classify Registered:;Image Zoom:1;Nuclear Masker:;Nuclear Masker Type:Traditional;blur_radius:0;num_markers:2 stains;min_tissue_od:0.037;tissue_edge_thickness:0;stain_name:HIF-1a;Stain 1:0.192,0.398,0.228;stain_markup_color:255,0,0;stain_weak_intensities:0.21668141592920356;stain_moderate_intensities:0.6539823008849558;stain_strong_intensities:1…
AGM2 BS	1.12681	Class List:;Classifier:;Classifier Output Type:Mask;Classify Registered:;Image Zoom:1;Nuclear Masker:;Nuclear Masker Type:Traditional;blur_radius:0;num_markers:2 stains;min_tissue_od:0.037;tissue_edge_thickness:0;stain_name:HIF-1a;Stain 1:0.192,0.398,0.228;stain_markup_color:255,0,0;stain_weak_intensities:0.21668141592920356;stain_moderate_intensities:0.6539823008849558;stain_strong_intensities:1…
AGM3 BS	0.66022	Class List:;Classifier:;Classifier Output Type:Mask;Classify Registered:;Image Zoom:1;Nuclear Masker:;Nuclear Masker Type:Traditional;blur_radius:0;num_markers:2 stains;min_tissue_od:0.037;tissue_edge_thickness:0;stain_name:HIF-1a;Stain 1:0.192,0.398,0.228;stain_markup_color:255,0,0;stain_weak_intensities:0.21668141592920356;stain_moderate_intensities:0.6539823008849558;stain_strong_intensities:1…

## Sheet: Source Data Figure 5d
Animal ID and Region	HIF-1a Average Positive Optical Density	Analysis Inputs
Control Animals
RM6 BG	0.444379	Class List:;Classifier:;Classifier Output Type:Mask;Classify Registered:;Image Zoom:1;Nuclear Masker:;Nuclear Masker Type:Traditional;blur_radius:0;num_markers:2 stains;min_tissue_od:0.037;tissue_edge_thickness:0;stain_name:HIF-1a;Stain 1:0.192,0.398,0.228;stain_markup_color:255,0,0;stain_weak_intensities:0.21668141592920356;stain_moderate_intensities:0.6539823008849558;stain_strong_intensities:1…
RM5 BG	0.440218	Class List:;Classifier:;Classifier Output Type:Mask;Classify Registered:;Image Zoom:1;Nuclear Masker:;Nuclear Masker Type:Traditional;blur_radius:0;num_markers:2 stains;min_tissue_od:0.037;tissue_edge_thickness:0;stain_name:HIF-1a;Stain 1:0.192,0.398,0.228;stain_markup_color:255,0,0;stain_weak_intensities:0.21668141592920356;stain_moderate_intensities:0.6539823008849558;stain_strong_intensities:1…
AGM6 BG	0.503138	Class List:;Classifier:;Classifier Output Type:Mask;Classify Registered:;Image Zoom:1;Nuclear Masker:;Nuclear Masker Type:Traditional;blur_radius:0;num_markers:2 stains;min_tissue_od:0.037;tissue_edge_thickness:0;stain_name:HIF-1a;Stain 1:0.192,0.398,0.228;stain_markup_color:255,0,0;stain_weak_intensities:0.21668141592920356;stain_moderate_intensities:0.6539823008849558;stain_strong_intensities:1…
AGM5 BG	0.441068	Class List:;Classifier:;Classifier Output Type:Mask;Classify Registered:;Image Zoom:1;Nuclear Masker:;Nuclear Masker Type:Traditional;blur_radius:0;num_markers:2 stains;min_tissue_od:0.037;tissue_edge_thickness:0;stain_name:HIF-1a;Stain 1:0.192,0.398,0.228;stain_markup_color:255,0,0;stain_weak_intensities:0.21668141592920356;stain_moderate_intensities:0.6539823008849558;stain_strong_intensities:1…
Infected Animals
RM2 BG	0.790598	Class List:;Classifier:;Classifier Output Type:Mask;Classify Registered:;Image Zoom:1;Nuclear Masker:;Nuclear Masker Type:Traditional;blur_radius:0;num_markers:2 stains;min_tissue_od:0.037;tissue_edge_thickness:0;stain_name:HIF-1a;Stain 1:0.192,0.398,0.228;stain_markup_color:255,0,0;stain_weak_intensities:0.21668141592920356;stain_moderate_intensities:0.6539823008849558;stain_strong_intensities:1…
RM3 BG	0.541423	Class List:;Classifier:;Classifier Output Type:Mask;Classify Registered:;Image Zoom:1;Nuclear Masker:;Nuclear Masker Type:Traditional;blur_radius:0;num_markers:2 stains;min_tissue_od:0.037;tissue_edge_thickness:0;stain_name:HIF-1a;Stain 1:0.192,0.398,0.228;stain_markup_color:255,0,0;stain_weak_intensities:0.21668141592920356;stain_moderate_intensities:0.6539823008849558;stain_strong_intensities:1…
RM1 BG	0.852047	Class List:;Classifier:;Classifier Output Type:Mask;Classify Registered:;Image Zoom:1;Nuclear Masker:;Nuclear Masker Type:Traditional;blur_radius:0;num_markers:2 stains;min_tissue_od:0.037;tissue_edge_thickness:0;stain_name:HIF-1a;Stain 1:0.192,0.398,0.228;stain_markup_color:255,0,0;stain_weak_intensities:0.21668141592920356;stain_moderate_intensities:0.6539823008849558;stain_strong_intensities:1…
RM4 BG	0.712678	Class List:;Classifier:;Classifier Output Type:Mask;Classify Registered:;Image Zoom:1;Nuclear Masker:;Nuclear Masker Type:Traditional;blur_radius:0;num_markers:2 stains;min_tissue_od:0.037;tissue_edge_thickness:0;stain_name:HIF-1a;Stain 1:0.192,0.398,0.228;stain_markup_color:255,0,0;stain_weak_intensities:0.21668141592920356;stain_moderate_intensities:0.6539823008849558;stain_strong_intensities:1…
AGM3 BG	0.559281	Class List:;Classifier:;Classifier Output Type:Mask;Classify Registered:;Image Zoom:1;Nuclear Masker:;Nuclear Masker Type:Traditional;blur_radius:0;num_markers:2 stains;min_tissue_od:0.037;tissue_edge_thickness:0;stain_name:HIF-1a;Stain 1:0.192,0.398,0.228;stain_markup_color:255,0,0;stain_weak_intensities:0.21668141592920356;stain_moderate_intensities:0.6539823008849558;stain_strong_intensities:1…
AGM4 BG	0.66646	Class List:;Classifier:;Classifier Output Type:Mask;Classify Registered:;Image Zoom:1;Nuclear Masker:;Nuclear Masker Type:Traditional;blur_radius:0;num_markers:2 stains;min_tissue_od:0.037;tissue_edge_thickness:0;stain_name:HIF-1a;Stain 1:0.192,0.398,0.228;stain_markup_color:255,0,0;stain_weak_intensities:0.21668141592920356;stain_moderate_intensities:0.6539823008849558;stain_strong_intensities:1…
AGM1 BG	0.699855	Class List:;Classifier:;Classifier Output Type:Mask;Classify Registered:;Image Zoom:1;Nuclear Masker:;Nuclear Masker Type:Traditional;blur_radius:0;num_markers:2 stains;min_tissue_od:0.037;tissue_edge_thickness:0;stain_name:HIF-1a;Stain 1:0.192,0.398,0.228;stain_markup_color:255,0,0;stain_weak_intensities:0.21668141592920356;stain_moderate_intensities:0.6539823008849558;stain_strong_intensities:1…
AGM2 BG	0.743159	Class List:;Classifier:;Classifier Output Type:Mask;Classify Registered:;Image Zoom:1;Nuclear Masker:;Nuclear Masker Type:Traditional;blur_radius:0;num_markers:2 stains;min_tissue_od:0.037;tissue_edge_thickness:0;stain_name:HIF-1a;Stain 1:0.192,0.398,0.228;stain_markup_color:255,0,0;stain_weak_intensities:0.21668141592920356;stain_moderate_intensities:0.6539823008849558;stain_strong_intensities:1…

## Sheet: Source Data Figure 5e
Animal ID and Region	HIF-1a Average Positive Optical Density	Analysis Inputs
Control Animals
RM6 CER	0.459346	Class List:;Classifier:;Classifier Output Type:Mask;Classify Registered:;Image Zoom:1;Nuclear Masker:;Nuclear Masker Type:Traditional;blur_radius:0;num_markers:2 stains;min_tissue_od:0.037;tissue_edge_thickness:0;stain_name:HIF-1a;Stain 1:0.192,0.398,0.228;stain_markup_color:255,0,0;stain_weak_intensities:0.21668141592920356;stain_moderate_intensities:0.6539823008849558;stain_strong_intensities:1…
RM5 CER	0.663607	Class List:;Classifier:;Classifier Output Type:Mask;Classify Registered:;Image Zoom:1;Nuclear Masker:;Nuclear Masker Type:Traditional;blur_radius:0;num_markers:2 stains;min_tissue_od:0.037;tissue_edge_thickness:0;stain_name:HIF-1a;Stain 1:0.192,0.398,0.228;stain_markup_color:255,0,0;stain_weak_intensities:0.21668141592920356;stain_moderate_intensities:0.6539823008849558;stain_strong_intensities:1…
AGM6 CER	0.417569	Class List:;Classifier:;Classifier Output Type:Mask;Classify Registered:;Image Zoom:1;Nuclear Masker:;Nuclear Masker Type:Traditional;blur_radius:0;num_markers:2 stains;min_tissue_od:0.037;tissue_edge_thickness:0;stain_name:HIF-1a;Stain 1:0.192,0.398,0.228;stain_markup_color:255,0,0;stain_weak_intensities:0.21668141592920356;stain_moderate_intensities:0.6539823008849558;stain_strong_intensities:1…
AGM5 CER	0.466096	Class List:;Classifier:;Classifier Output Type:Mask;Classify Registered:;Image Zoom:1;Nuclear Masker:;Nuclear Masker Type:Traditional;blur_radius:0;num_markers:2 stains;min_tissue_od:0.037;tissue_edge_thickness:0;stain_name:HIF-1a;Stain 1:0.192,0.398,0.228;stain_markup_color:255,0,0;stain_weak_intensities:0.21668141592920356;stain_moderate_intensities:0.6539823008849558;stain_strong_intensities:1…
Infected Animals
RM2 CER	0.812125	Class List:;Classifier:;Classifier Output Type:Mask;Classify Registered:;Image Zoom:1;Nuclear Masker:;Nuclear Masker Type:Traditional;blur_radius:0;num_markers:2 stains;min_tissue_od:0.037;tissue_edge_thickness:0;stain_name:HIF-1a;Stain 1:0.192,0.398,0.228;stain_markup_color:255,0,0;stain_weak_intensities:0.21668141592920356;stain_moderate_intensities:0.6539823008849558;stain_strong_intensities:1…
RM3 CER	0.731111	Class List:;Classifier:;Classifier Output Type:Mask;Classify Registered:;Image Zoom:1;Nuclear Masker:;Nuclear Masker Type:Traditional;blur_radius:0;num_markers:2 stains;min_tissue_od:0.037;tissue_edge_thickness:0;stain_name:HIF-1a;Stain 1:0.192,0.398,0.228;stain_markup_color:255,0,0;stain_weak_intensities:0.21668141592920356;stain_moderate_intensities:0.6539823008849558;stain_strong_intensities:1…
RM1 CER	0.504787	Class List:;Classifier:;Classifier Output Type:Mask;Classify Registered:;Image Zoom:1;Nuclear Masker:;Nuclear Masker Type:Traditional;blur_radius:0;num_markers:2 stains;min_tissue_od:0.037;tissue_edge_thickness:0;stain_name:HIF-1a;Stain 1:0.192,0.398,0.228;stain_markup_color:255,0,0;stain_weak_intensities:0.21668141592920356;stain_moderate_intensities:0.6539823008849558;stain_strong_intensities:1…
RM4 CER	0.554381	Class List:;Classifier:;Classifier Output Type:Mask;Classify Registered:;Image Zoom:1;Nuclear Masker:;Nuclear Masker Type:Traditional;blur_radius:0;num_markers:2 stains;min_tissue_od:0.037;tissue_edge_thickness:0;stain_name:HIF-1a;Stain 1:0.192,0.398,0.228;stain_markup_color:255,0,0;stain_weak_intensities:0.21668141592920356;stain_moderate_intensities:0.6539823008849558;stain_strong_intensities:1…
AGM3 CER	0.882972	Class List:;Classifier:;Classifier Output Type:Mask;Classify Registered:;Image Zoom:1;Nuclear Masker:;Nuclear Masker Type:Traditional;blur_radius:0;num_markers:2 stains;min_tissue_od:0.037;tissue_edge_thickness:0;stain_name:HIF-1a;Stain 1:0.192,0.398,0.228;stain_markup_color:255,0,0;stain_weak_intensities:0.21668141592920356;stain_moderate_intensities:0.6539823008849558;stain_strong_intensities:1…
AGM4 CER	0.856202	Class List:;Classifier:;Classifier Output Type:Mask;Classify Registered:;Image Zoom:1;Nuclear Masker:;Nuclear Masker Type:Traditional;blur_radius:0;num_markers:2 stains;min_tissue_od:0.037;tissue_edge_thickness:0;stain_name:HIF-1a;Stain 1:0.192,0.398,0.228;stain_markup_color:255,0,0;stain_weak_intensities:0.21668141592920356;stain_moderate_intensities:0.6539823008849558;stain_strong_intensities:1…
AGM1 CER	1.09451	Class List:;Classifier:;Classifier Output Type:Mask;Classify Registered:;Image Zoom:1;Nuclear Masker:;Nuclear Masker Type:Traditional;blur_radius:0;num_markers:2 stains;min_tissue_od:0.037;tissue_edge_thickness:0;stain_name:HIF-1a;Stain 1:0.192,0.398,0.228;stain_markup_color:255,0,0;stain_weak_intensities:0.21668141592920356;stain_moderate_intensities:0.6539823008849558;stain_strong_intensities:1…
AGM2 CER	0.401241	Class List:;Classifier:;Classifier Output Type:Mask;Classify Registered:;Image Zoom:1;Nuclear Masker:;Nuclear Masker Type:Traditional;blur_radius:0;num_markers:2 stains;min_tissue_od:0.037;tissue_edge_thickness:0;stain_name:HIF-1a;Stain 1:0.192,0.398,0.228;stain_markup_color:255,0,0;stain_weak_intensities:0.21668141592920356;stain_moderate_intensities:0.6539823008849558;stain_strong_intensities:1…

[truncated: 6 more sheets: Source Data Figure 6o, Source Data Supp. Data Fig 2, Source Data Supp. Data Fig 4, Source Data Supp. Data Fig 7a, Source Data Supp. Data Fig 7b, Source Data Supp. Data Fig 7c]
