# Supplementary material for: Neuropathology and virus in brain of SARS-CoV-2 infected non-human primates
Source: Nat Commun. 2022 Apr 1;13:1745. doi: 10.1038/s41467-022-29440-z (PMC8975902; doi:10.1038/s41467-022-29440-z)
Supplement: Supplementary file 5 — Author Meta Data [file 41467_2022_29440_MOESM5_ESM.txt]

TITLE

Neuropathology and Virus in Brain of SARS-CoV-2 Infected Non-Human Primates

AUTHOR/ORCID/PRIMARY AFFILIATION

Ibolya Rutkai, null
Tulane University, United States

Meredith G Mayer, null
Tulane University, United States

Linh M Hellmers, null
Tulane University, Comparative Pathology, United States

Bo Ning, null
Tulane University, United States

Zhen Huang, 0000-0002-3990-7350
Tulane School of Medicine, Department of Biochemistry and Molecular Biology, New Orleans, Louisiana, United States

Christopher J Monjure, null
Tulane National Primate Research Center, Division of Comparative Pathology, Covington, LA, United States

Carol Coyne, null
Tulane University, United States

Rachel Silvestri, null
Tulane University, United States

Nadia A Golden, null
Tulane University, United States

Krystle Hensley, null
Tulane University, United States

Kristin Chandler, null
Tulane University, Office of Biosafety, New Orleans, LA, United States

Gabrielle Lehmicke, null
Tulane National Primate Research Center, Covington, United States

Gregory Jaye Bix, 0000-0002-8969-9553
Tulane University School of Medicine, Neurosurgery, New Orleans, United States

Nicholas J Maness, 0000-0002-9332-7891
Tulane National Primate Research Center, Covington, United States

Kasi Russell-Lodrigue, 0000-0003-3719-0779
Tulane National Primate Research Center, Veterinary Medicine, Covington, LA, United States

Tony Y Hu, 0000-0001-7255-5409
Department of Biochemistry and Molecular Biology, Tulane University School of Medicine, Biochemisty and Molecular Biology, New Orleans, Louisiana, United States

Chad J. Roy, 0000-0002-1710-6974
Tulane National Primate Research Center, Microbiology, United States

Robert Vaughan Blair, 0000-0001-9616-9414
Tulane National Primate Research Center, United States

Rudolf P Bohm, null
Tulane National Primate Research Center, Covington, United States

Lara A Doyle-Meyers, null
Tulane National Primate Research Center, Division of Comparative Pathology, Covington, LA, United States

Jay Rappaport, null
Tulane National Primate Research Center, Division of Comparative Pathology, Covington, LA, United States

Tracy Fischer, 0000-0003-4859-3776
Tulane National Primate Research Center, Division of Comparative Pathology, Covington, Louisiana, United States

FUNDING DETAILS
Tracy Fischer, Emergent Ventures at the Mercatus Center, George Mason University Fast Grants for COVID-19


AUTHOR CONTRIBUTIONS
